# Supplementary material for: The optimization of the "UAV-vehicle" joint delivery route considering mountainous cities
Source: PLoS One. 2022 Mar 21;17(3):e0265518. doi: 10.1371/journal.pone.0265518 (PMC8936494; doi:10.1371/journal.pone.0265518)
Supplement: S1 Data — (XLSX) [file pone.0265518.s001.xlsx]

## Sheet: Table 1
Parameter	Value
Maximum payload of UAV	5
Maximum flying distance of UAV	30
Average flying speed of UAV	50
Average speed of the vehicle	50
Road impedance coefficient	1.3

## Sheet: Table 2
No.	X axis	Y axis	Demand	Tag	No.	X axis	Y axis	Demand	Tag
1	28	85	2	-	16	24	80	4	-
2	58	85	2	-	17	85	35	3	-
3	40	5	1	-	18	49	42	1.3	-
4	8	45	2	-	19	8	40	4	-
5	55	77	1	-	20	92	68	2	Super far node
6	55	20	1.9	-	21	85	25	1	-
7	5	5	1	Super far node	22	5	35	1	-
8	40	15	20	Overweight node	23	22	75	3	-
9	45	65	0.9	-	24	65	52	1.4	-
10	2	40	2	-	25	20	81	1	-
11	52	81	1	-	26	3	45	1	-
12	20	85	2	-	27	35	5	2	-
13	58	75	20	Overweight node	28	67	85	2	-
14	41	10	3	-	29	49	58	1	-
15	28	80	1	-	30	87	30	1	-
					31	40	50	0	Delivery center

## Sheet: Table 3
Delivery times	UAV			Vehicle
	Route	Distance		Route	Distance
1	31 => 18 => 29	28.04		31 => 29	12.04
2	-	-		29 => 24	22.21
3	-	-		24 => 20	40.8
4	-	-		20 => 17	43.85
5	17 => 30 => 21	10.77		17 => 21	10
6	-	-		21 => 6	39.54
7	-	-		6 => 8	20.55
8	8 => 14 => 23 => 27	15.2		8 => 27	11.18
9	-	-		27 => 7	39
10	-	-		7 => 22	39
11	22 => 10 => 26 => 4	15.93		22 => 19 => 4	10.83
12	-	-		4 => 23	43.04
13	23 => 25 => 12 => 1 => 15	23.32		23 => 16 => 15	9.39
14	-	-		15 => 11	31.23
15	11 => 2 => 28 => 13	29.66		11 => 5 => 13	8.61
16	-	-		13 => 9	21.32
17	-	-		9 => 31	20.55
Number of customer nodes	11			19

## Sheet: Table 4
Scene	Total distance
	Max	Gap	Avg	Gap	Min	Gap
1	572.73	-	539.21	-	530.21	-
2	633.34	0.1058	556.76	0.0325	523.62	-0.0124
3	585.6	0.0225	545.94	0.0125	522.89	-0.0138

## Sheet: Table 5
Average flying speed of the UAV	Average speed of the vehicle	Speed ratio
40	100	00:01:02.500000
50	100	01:02:00
50	75	00:01:01.500000
50	50	01:01:00
75	50	1.5:1
100	50	02:01:00
100	40	2.5:1
